# Supplementary material for: Best practice guidelines for blunt cerebrovascular injury (BCVI)
Source: Scand J Trauma Resusc Emerg Med. 2018 Oct 29;26:90. doi: 10.1186/s13049-018-0559-1 (PMC6206718; doi:10.1186/s13049-018-0559-1)
Supplement: Supplementary file 2 — Overview of studies included after systematic searches and evaluation. (XLS 55 kb) [file 13049_2018_559_MOESM2_ESM.xls]

## Sheet: Ark 1
Appendix 2
Main author, et al.	Year	Title	Journal	Main findings
Alterman, DM	2013	Contemporary outcomes of vertebral artery injury	J Vasc Surg 57(3): 741-746	51 cases of VAI in 36942 trauma cases (0.13% incidence) . Medical treatment in nearly all cases. Stroke rate 1.9%. 88% of patients had cervical fractures.
Azarakhsh, N	2013	Blunt cerebrovascular injuries in children:Underreported or underdiagnosed? A multicenter ATOMAC study	J Trauma Acute Care Surg 75(6):1006-1012	5828 pediatric blunt traumas, stroke rate 23%. No strokes among treated patients, 2 of 12 untreated developed stroke.
Beliaev, AM	2013	Denver screening protocol for blunt cerebrovascular injury reduces the use of multi-detector computed tomography angiography	ANZ Journal of Surgery 84(6):429-32	The Denver protocol applied to patient population had a sensitivity of 97% and specificity of 42%.
Berne, JD	2006	Sixteen-slice multi-detector computed tomographic angiography improves the accuracy of screening for blunt cerebrovascular injury	J Trauma Inj Inf Crit Care 60(6): 1204-1209	The detected incidence of BCVI increased more than threefold with the 16-slice scanner when compared with the four-slice scanner.
Berne, JD	2009	Blunt vertebral artery injuries in the era of computed tomographic angiographic screening: incidence and outcomes from 8,292 patients	J Trauma Inj Inf Crit Care 67(6): 1333-1338	Using aggressive screening and individualized treatment protocol for BVI, very few potentially preventable BVI-related strokes and deaths were seen.
Berne, JD	2010	A multivariate logistic regression analysis of risk factors for blunt cerebrovascular injury	J Vasc Surg 51(1): 57-64	Independent predictors of BCVI were cervical spine injury, mandible fracture, basilar skull fracture, injury severity score (ISS) and GCS.
Biffl, WL	2009	Western Trauma Association critical decisions in trauma: screening for and treatment of blunt cerebrovascular injuries	J Trauma Inj Inf Crit Care 67(6): 1150-1153	Non-systematic review with clinical recommendations for screening, treatment and follow-up.
Bromberg, WJ	2010	Blunt cerebrovascular injury practice management guidelines: the Eastern Association for the Surgery of Trauma.	J Trauma Inj Inf Crit Care 68(2): 471-477	Systematic review.
Buch, K	2016	Association between cervical spine and skull-base fractures and blunt cerebrovascular injury	J Eur Radiol 26(2):524-531	46 its of 432 screened with 64-slice CT had BCVI. Any cervical fracture associated with BCVI.
Burlew, CC	2012	Blunt cerebrovascular injuries: Redefining screening criteria in the era of noninvasive diagnosis	J Trauma Acut Care Surg 72:330-337	A significant number of patients suffering BCVI are not captured by current screening guidelines.
Burlew, CC	2014	Endovascular stenting is rarely necessary for the management of blunt cerebrovascular injuries	J Am Coll Surg 218(5):1012-1017	Antithrombotic treatment for BCVI is effective for stroke prevention. Endovascular procedures do not appear to provide additional benefit.
Calcutt, RA	2012	Early treatment of blunt cerebrovascular injury with concomitant hemorrhagic neurologic injury is safe and effective	J Trauma 72:338-346	77 patients with TBI and BCVI studied. Early treatment (day 3) safe and reduces stroke rate from 57% to 4%.
Chamoun, RB	2008	Extracranial traumatic carotid artery dissections in children: a review of current diagnosis and treatment options	J Neurosurg Pediatr 2(2): 101-108	Systematic review.
Chen, PR	2016	Efficacy of a self-expandable porous stent as the sole curative treatment for extracranial carotid pseudoaneurysms	World Neurosurg 88: 333-341	Prospective cohort study of 14 patients with grade III injury, no major complications.
Ciapetti, M	2010	Diagnosis of carotid arterial injury in major trauma using a modification of Memphis criteria	Scand J Trauma Resusc Emerg Med 18: 1-5	Addition of petrous bone skull fracture to original Memphis criteria improved the CTA yield.
Cook, M	2017	A cohort study of blunt cerebrovascular injury screening in children: Are they just little adults?	J Trauma Acute Care Surg (84): 50-57	BCVI rate 1.3%, median age 16 yrs. Stroke rate 18%. Denver criteria best in predicting BCVI. Stroke rate similar between anti- platelet and no treatment.
Cothren, CC	2007	Cervical spine fracture patterns mandating screening to rule out blunt cerebrovascular injury	Surgery 141(1): 76-82	BCVI is associated with complex cervical spine fractures.
Crawford, JD	2015	The natural history of indeterminate blunt cerebrovascular injury	JAMA Surgery 150(9): 841-847	Repeat imaging valuable as 25% of iBCVI true BCVI, 39% resolved, 35.6% remained iBCVI.
Daou, B	2017	Anticoagulation vs antiplatelet treatment in patients with carotid and vertebral artery dissection: A study of 370 patients and literature review	Neurosurgery 80:368-379	Antiplatetelet and anticoagulation is similar in stoke prevention in patients with spontaneous and traumatic BCVI.
deSouza, RM	2011	Blunt traumatic vertebral artery injury: a clinical review	Eur Spine J 20(9): 1405-1416	Systematic review.
Ding, T	2010	Correlation of C2 fractures and vertebral artery injury.	Spine 35(12): E520-524	Vertebral artery injuries are more likely to occur in C2 fractures with comminuted fractures involving the foramen transversarium.
DuBose, J	2008	Endovascular stenting for the treatment of traumatic internal carotid injuries: expanding experience	J Trauma Inj Inf Crit Care 65(6): 1561-1566	Systematic review.
Durand, D	2015	Predictors of vertebral artery injury in isolated C2 fractures based on fracture morphology using CT angiography	Spine 40(12): E713-718	The C2 fracture pattern most associated with VAI was comminuted transverse foramen fracture with intraforaminal fragments.
Eastman, AL	2006	Computed tomographic angiography for the diagnosis of blunt cervical vascular injury: is it ready for primetime?	J Trauma Inj Inf Crit Care 60(5): 925-929	CTA, using a 16-channel detector, can be used to accurately screen at-risk patients for BCVI.
Eastman, AL	2009	CTA-based screening reduces time to diagnosis and stroke rate in blunt cervical vascular injury	J Trauma Inj Inf Crit Care 67(3): 551-556	CTA reduces time to diagnosis from 31 hrs to 2.6 hrs when using DSA. Stroke rate reduced from 15% to 3.8%.
Edwards, NM	2007	Antithrombotic therapy and endovascular stents are effective treatment for blunt carotid injuries: results from longterm followup	J Am Coll Surg 204(5): 1007-1013	Antiplatelet and anticoagulation therapy are equally effective in preventing stroke. Carotid stents appear to be safe and effective for lesions that develop pseudoaneurysms or extensive dissections.
Emmett, K	2011	Improving the screening criteria for blunt cerebrovascular injury: The appropriate role for computed tomography angiography	J Trauma 70:1058-1065	The conventional screening criteria identify most patients with BCVI (84%). CTA as a screening criterion captures nearly all remaining patients. Angiography remains gold standard.
Esnault, P	2017	Blunt cerebrovascular injuries in severe traumatic brain injury: incidence, risk factors and evolution	J Neurosurg 127:16-22	Blunt cerebrovascular injuries are frequent after severe TBI (incidence 9.2%).Treatment started 1.5 days and safe.
Fassett, DR	2008	Vertebral artery injuries associated with cervical spine injuries: a review of the literature.	J Spinal Disord Tech 21(4): 252-258	Systematic review.
Foreman, PM	2016	Reliability assessment of the Biffl Scale for blunt traumatic cerebrovascular injury as detected on computer tomography angiography	J Neurosurg 127:32-35	Grading of TCVI with CTA using the Biffl scale is reliable.
Franz, RW	2010	Postdischarge outcomes of blunt cerebrovascular injuries	Vasc Endovascular Surg 44(3): 198-211	Outcomes after BCVI in 29 patients. Sixteen (84.2%) BCVIs resolved. Anticoagulation and antiplatelet therapies were equally effective.
Franz, RW	2012	A systematic review and meta-analysis of diagnostic screening criteria for blunt cerebrovascular injuries	J Am Coll Surg 214:313-327	Patients with cervical spine and thoracic injuries had significantly greater likelihoods of BCVI compared with patients without these injuries.
Geddes, AE.	2016	Expanded screening criteria for blunt cerebrovascular injury: a bigger impact than anticipated	Am J Surg 212:1167-1174	There was a significant increase in the identification of BCVI following the adoption of expanded screening criteria, resulting in a substantial reduction of missed injuries.
Goodwin, RB	2009	Computed tomographic angiography versus conventional angiography for the diagnosis of blunt cerebrovascular injury in trauma patients	J Trauma Inj Inf Crit Care 67(5): 1046-1050	Neither 16 -nor 64-slice CTA is as accurate as CA as a screening tool for BCVI.
Harrigan, MR	2013	Management of vertebral artery injuries following non-penetrating cervical trauma	Neurosurgery 72 Suppl 2: 234-243	Systematic review.
Herbert, JP	2018	Pediatric blunt cerebrovascular injury:The McGovern screening score	J Neurosurg Pediatr 16:1-11	Standard screening criteria did not accurately predict BCVI. The McGovern score incorporates the mechanism of injury.
Herrera, DA	2008	Endovascular treatment of traumatic injuries of the vertebral artery	AJNR Am J Neuroradiol 29(8):1585-1589	Endovascular techniques were a safe and effective method of treatment and were not associated with significant morbidity or mortality.
Hoit, DA.	2008	Angiographic detection of carotid and vertebral injury in the high-energy blunt trauma patient	J Spinal Disord Tech 21(4):259-266	Cerebral angiography in a selected group of trauma patients was found to yield a significant rate of arterial injury.
Jones, TS.	2012	Blunt cerebrovascular injuries in the child	Am J Surg 204(1): 7-10	More than 2/3 of pediatric patients presenting with stroke did not have screening indications according to adult protocols.
Kopelman, TR	2011	Risk factors for blunt cerebrovascular injury in children: Do they mimic those seen in adults?	J Trauma 71: 559-564	Risk factors for BCVI similar for adults and pediatric patients.
Kopelman, TR	2011	Incidence of blunt cerebrovascular injury in low-risk cervical spine fractures	Am J Surg 202(6): 684-688	All cervical spinal fracture patterns warrant screening for BCVI.
Lauerman, MH	2015	Lethal now or lethal later: The natural history of Grade 4 blunt cerebrovascular injury	J Trauma Acute Care Surg 78(6): 1071-1074	The use of endovascular vessel occlusion should be considered in those patients with BCVI grade IV and true contraindications to anticoagulation.
Lebl, DR	2013	Vertebral artery injury associated with blunt cervical spine trauma: a multivariate regression analysis	Spine 38(16): 1352-1361	VAI associated with blunt cervical spine injury is a marker for more severely injured patients.
Lockwood, MM	2016	Screening via CT angiogram after traumatic cervical spine fractures: narrowing imaging to improve cost effectiveness. Experience of a Level I trauma center	J Neurosurg Spine 24(3): 490-495	High-risk fractures defined by Denver criteria, VAI, and antiplatelet treatment of VAI were not independent predictors of stroke. Cost-effective screening must be reevaluated in the setting of blunt cervical spine fractures on a case-by-case basis.
Löhrer, L	2012	Blunt cerebrovascular injury in the trauma care: a screening protocol	Eur Spine J (2012) 21:837–843	Developed own screening protocol based on Denver and Memphis criteria. Tested in blunt trauma patients. 16 pts with BCVI. Early treatment safe. No strokes.
Malhotra, AK	2007	Computed tomographic angiography for the diagnosis of blunt carotid/vertebral artery injury: a note of caution.	Ann Surg 246(4): 632-642	Current CTA technology (16-detector) cannot reliably diagnose or exclude BCVI. Twenty percent of CTAs are either non-evaluable or suboptimal.
Malhotra, AK	2015	Screening for pediatric blunt cerebrovascular Injury: Review of literature and a cost-effectiveness analysis	J Pediatr Surg 50(10): 1751-1757	Systematic review.
Malhotra, AK	2016	Evaluation for blunt cerebrovascular injury: Review of the literature and a cost-effectiveness analysis	AJRN Am J Neuroradiol 37(2): 330-335	Selective anticoagulation based on CTA in high-risk patients most cost-effective.
McKinney, A	2007	Angiographic frequency of blunt cerebrovascular injury in patients with carotid canal or vertebral foramen fractures on multidetector CT	Eur J Radiol 62(3): 385-393	There is a high rate of BCVI in the presence of carotid canal or vertebral foramen fractures that are noted by multidetector CT.
McNutt, MK	2018	Management of blunt cerebrovascular injury (BCVI) in the multisystem injury patient with contraindications to immediate anti-thrombotic therapy	Injury 49:67-74	Compares BCVI patients with and without solid organ injury. No difference in stroke rates or bleeding complications.TBI, solid organ injury, and spinal cord injury are not contraindications to anti-thrombotic therapy.
Mei, Q	2014	Individualized endovascular treatment of high-grade traumatic vertebral artery injury	Acta Neurochir 156:181-1788	Application of individualized endovascular therapy in high-grade TVAI is safe, technically feasible and clinically efficient.
Mueller, CA	2011	Vertebral artery injuries following cervical spine trauma: a prospective observational study	Eur Spine J 20(12): 2202-2209	69 of 599 patients had cervical spine injury suspicious for VAI. VAI were identiﬁed by DSA in 27.5%. Despite anticoagulation therapy, 5.8% became clinically symptomatic and 2.9% died due to cerebrovascular ischemia.
Mundinger, GS	2013	Blunt-mechanism facial fracture patterns associated with internal carotid artery injuries: recommendations for additional screening criteria based on analysis of 4,398 patients	J Maxillofac Oral Surg 71(12): 2092-2100	Specific facial fracture patterns confer increased risk of BCAI, especially in association with basilar skull fractures.
Nagpal, P	2017	Blunt cerebrovascular Injuries: advances in screening, imaging, and management trends	AJNR. Am J Neuroradiol 75:543-549	Non-systematic review of imaging and treatment options.
Pandey, AS	2015	Management of pediatric craniocervical arterial dissections	Childs Nerv Syst 31(1): 101-107	BCVI is commonly related to trauma and presents with stroke. The majority of patients experience good clinical outcome. Recanalization of initial vessel occlusion occurs in half of cases at 2 years.
Paulus, EM	2014	Blunt cerebrovascular injury screening with 64-channel multidetector computed tomography: more slices finally cut it	J Trauma Acute Care Surg 76(2): 279-284	Benefit and cost related to DSA suggests that CTA is modality of choice.
Payabvash, S	2014	Screening and detection of blunt vertebral artery injury in patients with upper cervical fractures: the role of cervical CT and CT angiography	Eur J Radiol 83(3): 571-577	210 patients with C1 and/or C2 fractures screened with CTA. C1 and C2 fractures alone not necessarily indications for CTA.
Rao, AS	2011	Long-term outcomes of internal carotid artery dissection	J Vasc Surg 54: 370-375	Most cervical carotid dissections can safely be conservatively managed, with the majority achieving anatomic and symptomatic resolution.
Ravindra, VM	2015	Risk factors for traumatic blunt cerebrovascular injury diagnosed by computed tomography angiography in the pediatric population: a retrospective cohort study	J Neurosurg Pediatr:15(6):599-606	Utah screening criterias for children developed based on 234 patients with a total of 36 patients with BCVI.
Ravindra VM	2017	Predicting blunt cerebrovascular injury in pediatric trauma: Validation of the “Utah Score”	J Neurotrauma 34:391-399	Extermal validation of the Utah score: risk assessment and screening criteria for pediatric patients. Denver criteria seem to overestimate the risk of BCVI in children.
Roberts, DJ	2013	Diagnostic accuracy of computed tomographic angiography for blunt cerebrovascular injury detection in trauma patients: a systematic review and meta-analysis	Ann Surg 257(4): 621-632	Systematic review.
Schico, A	2018	Incidence of traumatic carotid and vertebral artery dissections: results of cervical vessel computed tomography angiogram as a mandatory scan component in severely injured patients	Ther Clin Risk Manag 14: 173–178	Prospective study of 230 severely injured patients. CTA showed BCVI in 6.5% of cases. CAI>VAI. Mortality rate 25%.
Schneidereit, NP	2006	Utility of screening for blunt vascular neck injuries with computed tomographic angiography	J Trauma Inj Infect Crit Care 60(1): 209-215	CTA screening increases the detected incidence of BCVI 8-fold, with rates similar to angiographically based screening protocols.
Sinnathamby, M	2018	Increased detection of blunt carotid and vertebral artery injury after implementation of diagnostic imaging pathway in level 1 trauma centre in Western Australia	Injury 48:1917-1921	Incidence of BCVI in blunt trauma population increased after introduction of diagnostic screening criteria. Stroke rate reduced, but n.s.
Scott, WW	2015	Clinical and radiographic outcomes following traumatic Grade 1 and 2 carotid artery injuries: a 10-year retrospective analysis from a Level I trauma center. The Parkland Carotid and Vertebral Artery Injury Survey	J Neurosurg 122(5): 1196-1201	Stroke rate was 1% in low-grade BCIs cohort, The use of antiplatelet or anticoagulant medications did not correlate with radiographic injury stability, nor with a decreased rate of cerebral infarction.
Scott, WW	2015	Clinical and radiographic outcomes following traumatic Grade 3 and 4 carotid artery injuries: a 10-year retrospective analysis from a Level 1 trauma center. The Parkland Carotid and Vertebral Artery Injury Survey	J Neurosurg 122(3): 610-615	Grade 3 and 4 BCAIs carry the highest stroke risk of the blunt cerebrovascular injuries.
Shafafy, R.	2017	Blunt vertebral vascular injury in trauma patients:ATLS recommendations and review of current evidence	J Spine Surg 3(2):217-225	Systematic review.
Shahan, CP	2016	Early antithrombotic therapy is safe and effective in patients with blunt cerebrovascular injury and solid organ injury or traumatic brain injury	The Journal of Trauma and Acute Care Surgery 81(1):173-177	Initiation of early AT for patients with BCVI and concomitant TBI or solid organ injury (SOI) does not increase risk of worsening TBI or SOI above baseline.
Shahan, CP	2016	A safe and effective management strategy for blunt cerebrovascular injury: Avoiding unnecessary anticoagulation and eliminating stroke	J Trauma Acute Care Surg 80(6): 915-922	Definitive diagnosis by DSA led to avoidance of potentially harmful anticoagulation in 45% of CTA-positive patients (false-positive results).
Spaniolas, K	2008	Does improved detection of blunt vertebral artery injuries lead to improved outcomes?	World J Surg 32(10): 2190-2194	As a result of increased awareness, the rate of detection of BVI has doubled in recent years.
Stein, DM	2009	Blunt cerebrovascular injuries: Does treatment always matter?	J Trauma 66 (1): 132-144	147 patients with BCVI with an incidence of 1.2%, mortality rate 13%, stroke rate 25.8% for untreated patients and 3.9% for treated.
Sun, GH	2011	Analysis of carotid artery injury in patients with basilar skull fractures	Otol Neurotol 32(5): 882-886	Skull base fractures are associated with BCI.
Tolhurst, SR	2013	Cervical arterial injury after blunt trauma in children: characterization and advanced imaging	J Pediatric Orthop 33(1): 37-42	BCVI is common, with a minimum incidence of 7/61 or >10% of pediatric patients with blunt cervical spine injury.
Tso, MK	2016	Clinical utility of a screening protocol for blunt cerebrovascular injury using computed tomography angiography	J Neurosurg126(4):1033-1041	A CTA screening protocol for BCVI may be of clinical benefit with possible reduction in ischemic complications.
Utter, GH	2006	Sixteen-slice CT angiography in patients with suspected blunt carotid and vertebral artery injuries	J Am Coll Surg 203(6):838-848	Multidetector CTA misses relatively few injuries and adequately supplants DSA as a screening study in patients with risk factors for BCVI.
Wagenaar, AE	2014	Early repeat imaging is not warranted for high-grade blunt cerebrovascular injuries.	J Trauma Acute Care Surg 77(4): 540-545	Early repeat imaging may not be warranted in high-grade BCVI; the vast majority of injuries do not resolve.
Weber, CD	2017	Blunt cerebrovascular artery injury and stroke in severely injured patients: An international multicenter analysis	World J Surg (epub)	786 pts with BCVI (1%). Stroke rate 11.5%. BCVI-associated stroke a significant risk factor for mortality.
